# Supplementary material for: Optimal Mean Arterial Pressure for Favorable Neurological Outcomes in Survivors after Extracorporeal Cardiopulmonary Resuscitation
Source: J Clin Med. 2022 Jan 6;11(2):290. doi: 10.3390/jcm11020290 (PMC8779237; doi:10.3390/jcm11020290)
Supplement: Supplementary file 1 [file jcm-11-00290-s001.zip]

Archive with 1 entries (1 files):
- jcm-1537052-supplementary.pdf
